# Supplementary material for: The Effect of Standardised Leaf Extracts of Gaultheria procumbens on Multiple Oxidants, Inflammation-Related Enzymes, and Pro-Oxidant and Pro-Inflammatory Functions of Human Neutrophils
Source: Molecules. 2022 May 23;27(10):3357. doi: 10.3390/molecules27103357 (PMC9144433; doi:10.3390/molecules27103357)
Supplement: Supplementary file 1 [file molecules-27-03357-s001.zip]

Archive with 1 entries (1 files):
- molecules-1725632-supplementary.pdf
